# Supplementary material for: Breathing-driven prefrontal oscillations regulate maintenance of conditioned-fear evoked freezing independently of initiation
Source: Nat Commun. 2021 May 10;12:2605. doi: 10.1038/s41467-021-22798-6 (PMC8110519; doi:10.1038/s41467-021-22798-6)
Supplement: Supplementary file 4 — Source Data [file 41467_2021_22798_MOESM4_ESM.xlsx]

## Sheet: Figure1
1a	% freezing
CS-	0	16.3054	4.55711	4.28904	0	13.9744	0	0.804196	6.04895	0	6.90571	18.8755	5.34045	0.813008	4.4
CS+	2.15223	70.4287	45.1841	25.4833	33.5083	38.2765	86.4742	38.8101	75.2668	2.2022	15.3	46.339	30.3912	28.0242	55.01
CS+	0.711382	11.372	3.86218	39.5772	21.9309	4.95935	92.0833	31.6362	38.3435	3.13953	11.9159	49.7658	14.3025	35.8734	46.915
CS+	0	1.49588	0	19.7173	3.67491	0	33.2627	28.0094	49.2344	2.85714	8.2544	44.2334	16.6441	31.2415	77.1313
1d	Mean tidal volume
NoFz	0.0214241	0.0226835	0.0222508	0.0212818	0.0206235	0.0232101
Fz	0.0230809	0.0281522	0.0228396	0.0259853	0.0245903	0.0261875
1e	Std tidal volume
NoFz	0.00465787	0.00550649	0.00639465	0.00476464	0.00495641	0.00562765
Fz	0.00372668	0.00409842	0.00479154	0.00363682	0.003179	0.00451586
1f	Std breathing frequency
NoFz	2.24316	2.51625	2.7497	2.48892	2.50187	2.33135
Fz	1.79027	1.7624	1.86464	1.59039	1.58401	1.86214
1g-inset	SNR in 4Hz band
NoFz	1.19425	1.18872	1.13619	1.17206	1.16267	1.14054	1.15793	1.19446	1.1607	1.24049	1.1527	1.18256	1.22342	1.13404	1.17439
Fz	1.33427	1.30068	1.2652	1.23191	1.31796	1.24612	1.28929	1.34339	1.37173	1.24969	1.27822	1.32885	1.33203	1.27391	1.32829
1h-inset	OB-Respiration coherence in 4HZ band
NoFz	0.702485	0.682217	0.664327	0.739589	0.680319	0.690413
Fz	0.902603	0.884651	0.85777	0.924305	0.892837	0.880161

## Sheet: Figure2
2b-inset	Coherence in 4Hz band
NoFz	0.847556	0.747997	0.741085	0.767272	0.706159	0.789114	0.57183	0.775675	0.952653	0.863824	0.796092	0.657933	0.861191	0.797892	0.836755
Fz	0.902807	0.859173	0.836653	0.808927	0.849326	0.829893	0.815091	0.882598	0.977659	0.884431	0.889849	0.779778	0.922157	0.8726	0.896954
2c-inset	Granger causality in 4Hz band
OB to PFC	0.0829899	0.0160293	0.0110871	0.0113771	0.36866	0.031713	0.0254127	0.0980904	0.232858	0.0529572	0.0410965	0.303478	0.205545	0.113238	0.152862
PFC to OB	0.285817	0.498711	0.574169	0.459608	0.142891	0.297938	0.295413	0.284977	0.314304	0.282652	0.255557	0.184677	0.0873641	0.123901	0.0874469
2d-inset	SNR in 4Hz band
Ctrl	1.28766	1.26045	1.22954	1.19678	1.27325	1.20511	1.25028	1.29489	1.324	1.20996	1.23526	1.27931	1.27875	1.22744	1.2784
BBX	1.07395	1.11204	1.12466	1.1249
2j,k,l	Phase locking information for all units (also used in FigS5)
OB-Kappa	0.0150874	0.0281179	0.140586	0.0622487	0.0187085	0.048114	0.0452289	0.0536245	0	0.0216441	0.0775094	0.0206273	0.0613545	0.0935921	0.0571299	0.0317978	0.0793076	0.0989445	0.988824	0.113088	0.0536932	0.133568	0.151968	0.0293694	0.108581	0.0182474	0.092667	0.446804	0.164674	0.269627	0.230776	0.0208998	0.0802717	0.0685403	0.0761841	0.0229816	0.101481	0.119063	0.0467658	0.102208	0.0154513	0.0414876	0.123928	0.00802781	0.0880046	0.02227	0.0851299	0.0791879	0.0848174
OB-pval	0.933435	0.157694	0.00158612	0.164655	0.916182	0.767025	0.632354	0.568299	0.993005	0.869663	1.55759e-06	0.723072	0.914103	0.00882637	0.784587	0.590486	0.0959355	0.00447137	0.00766134	1.56184e-08	0.187546	0.139873	0.0861383	0.215038	0.0303394	0.753736	0.0704829	0.41074	0.00568387	0.277491	0.206943	0.992982	0.224495	0.346801	0.000194778	0.930021	0.630495	0.326702	0.221558	0.25484	0.706195	0.271198	0.0825567	0.976587	0.24689	0.734537	0.0102706	0.0312421	0.449261
OB-phase	4.59826	0.545336	1.74013	5.99869	1.1867	0.300197	2.53448	6.15148	4.16554	2.71478	5.56397	4.21316	0.285921	2.76046	6.06466	6.10373	1.0734	5.09894	4.16953	5.97172	1.6125	4.82889	2.75028	4.55801	2.69355	0.398815	1.9108	3.63443	2.37669	0.575614	2.72608	0.437381	3.19357	2.81545	5.36744	5.31272	2.08831	2.95231	5.8595	6.00161	1.61292	2.36936	0.678963	6.1387	6.00743	3.3806	1.40901	4.05584	2.05239
OB - log(Z)	-2.67494	0.61362	1.86268	0.589981	-2.43518	-1.32619	-0.779787	-0.570283	-4.87488	-1.96823	2.59287	-1.12611	-2.40506	1.55361	-1.41487	-0.640741	0.851835	1.68788	1.55242	2.88826	0.515092	0.67654	0.896558	0.429811	1.25111	-1.2632	0.975328	-0.101937	1.64186	0.250904	0.455341	-4.94805	0.401528	0.0575883	2.14491	-2.62263	-0.771676	0.112869	0.410212	0.313007	-1.05587	0.266189	0.913806	-3.7423	0.33583	-1.17581	1.52111	1.24283	-0.222282
PFC-Kappa	0.0204395	0.0328454	0.130447	0.0469467	0.0327772	0.0607218	0.086456	0.0461579	0.551404	0.0497007	0.0500151	0.0414054	0.0458033	0.0862062	0.093349	0.0110749	0.104522	0.0827315	0.301957	0.0813477	0.073106	0.164683	0.0872121	0.0443026	0.0624516	0.0211668	0.0709261	0.422546	0.144514	0.036937	0.259402	0.117401	0.0520176	0.0654766	0.101981	0.14629	0.121186	0.0549361	0.0609197	0.0784255	0.00818485	0.0144867	0.0826247	0.026592	0.0742005	0.0170274	0.0365457	0.0565069	0.0957353
PFC-pval	0.881246	0.0804361	0.00387559	0.358309	0.764398	0.655507	0.1877	0.657867	0.369446	0.47899	0.00380405	0.270855	0.951164	0.0180624	0.523589	0.938084	0.0171116	0.0227219	0.590582	9.03698e-05	0.0449873	0.0505387	0.444934	0.0303025	0.314114	0.683586	0.211222	0.449836	0.0185679	0.975913	0.137355	0.80117	0.53378	0.380405	2.27492e-07	0.0534936	0.518289	0.787681	0.0775651	0.446837	0.906999	0.852869	0.329394	0.771108	0.36979	0.834966	0.42968	0.171036	0.360946
PN=1/IN=-1	1	-1	-1	1	1	1	1	-1	1	-1	1	1	-1	1	1	-1	1	-1	-1	1	1	-1	1	-1	-1	1	1	1	-1	1	1	1	1	1	1	1	-1	1	1	1	1	1	1	1	-1	-1	1	1	1
[truncated: 142 more columns]

## Sheet: Figure3
3a	% freezing
Sham	CS-	24.2376	8.21256	15.3473	15.2488	17.6	10.7544	14.9518	22.807	10.24	29.8722	47.84	25.6	4.81541	6.59164	15.5949	0
	CS+	56.4309	78.4912	49.9197	0	87.801	46.5378	27.8846	61.12	4.96	52.96	70.3704	80.32	40.4494	65.5449	12.3596	9.14928
	CS+	33.1723	40.1929	58.4541	5.45746	40.61	5.29695	0	20.1923	10.0639	1.4377	55.5377	21.28	16.5329	20.2572	4.66238	0.322061
	CS+	18.0064	12.0773	35.1047	2.57235	9.45513	6.59164	1.1236	1.92	5.11182	4.3131	50.3195	17.817	9.29487	0.967742	0	1.6129
BBX	CS-	0.966184	8.05153	18.138	7.41935	9.00322	4.64744	35.2	9.92	1.27796	0	2.0934	11.0577	7.70465	7.74194
	CS+	2.88925	4.34084	55.0562	40.2576	15.68	15.0883	24.0385	25.0799	15.68	0.972447	15.4093	34.2995	3.5313	63.0819
	CS+	0	0	5.94855	39.8074	17.6752	0	30.4487	2.24	1.60256	3.28407	4.50161	12.0385	1.60514	44.6055
	CS+	0	1.1254	29.7907	16.7472	20.9677	0.966184	27.04	4.6252	1.11821	2.28758	2.88925	4.01284	4.83092	15.0641
3b	% freezing
GFP	CS-	49.3264	23.1012	67.7388	37.579	25.2767	9.92235	34.4899
	CS+	68.7452	91.9957	91.7333	88.7882	76.8227	84.6343	73.9438
	CS+	84.6902	92.7063	78.7789	93.2684	64.9027	87.0297	44.4976
CHR2	CS-	33.9314	65.1086	64.4576	30.9411	49.598	45.4789	13.9616
	CS+	82.1379	75.2265	89.9294	62.3311	83.0339	91.0558	93.87
	CS+	55.495	70.8162	45.9014	60.6101	53.4213	73.0408	66.3311
3d	Bout duration (s)
GFP	Active	3.716	1.47833	2.5738	1.632	8.4996	1.9575	6.7248
	Freezing	20.3276	18.7197	10.4978	22.4076	15.738	13.0847	5.99333
CHR2	Active	4.14831	2.71923	10.9297	4.7698	8.06429	3.268	3.70982
	Freezing	5.605	6.60292	9.26833	8.05333	10.4633	8.7518	8.038
3e	Number of freezing bouts
GPF	5.9996	5.9996	9.99934	5.9996	4.99967	8.99941	8.99941
ChR2	11.9992	12.9991	5.9996	9.99934	6.99954	10.9993	9.99934
ChR2 pred	12.8579	11.5236	11.7662	9.7041	7.64198	11.5236	13.9496
3f	Bout duration (s)
Sham	Active	25.6257	36.4923	22.7964	75.4492	22.5833	37.6825	53.3477	30.0807	43.7846	39.8645	12.8474	25.8929	43.7648	54.2072	53.8362	135.618
	Freezing	11.532	14.0243	11.6465	7.36931	11.8603	7.7413	7.87518	12.7373	6.45815	12.4664	12.8459	13.382	8.41515
OBX	Active	135.927	102.248	20.733	30.0522	32.9148	68.0048	20.8442	49.4045	58.6137	124.203	77.9785	48.2882	71.1919	24.3994
	Freezing	4.58811	5.92992	8.61919	9.10503	7.30891	6.00822	9.81324	6.89083	8.4821	3.4103	4.67144	8.05379	6.99071

## Sheet: Figure4
Fig4c	4Hz slope
Onset	6.71037	13.7613	16.128	11.0617	12.7796	11.9696	2.47475	8.21367	7.22718	0.686399	14.5681
Offset	19.9351	28.7497	21.7017	14.0108	15.2405	19.6969	17.1128	17.6242	18.7255	17.0852	14.5301
Fig4c	Acc slope
Onset	20.4327	44.386	9.22474	34.3396	37.7294	39.0079	29.0284	20.2399	26.6281	36.2763	15.6088
Offset	47.3805	49.0064	31.2524	21.2175	18.6362	26.4207	28.3841	36.8048	26.2004	35.3099	23.8955
Fig4f
4Hzpower	1.96382	2.19153	2.10473	2.27143	2.73181	2.67995	2.56522	2.28228	1.66607	2.07717	2.48426	2.44206	2.47309	2.65059	2.73734	2.77827	2.8446	2.74012	2.53987	2.62602	2.82432	3.00594	3.16511	3.35811	3.2943	3.11726	2.25508	2.29964	2.40705	2.69486	2.90203	2.93271	2.9238	2.96086	2.80078	2.6271	2.47447	2.59556	2.6289	2.66212	2.66099	2.72095	2.57072	1.95957	1.80975	1.95563	2.4233	2.46655	2.3039
Movement	2.77883e+07	2.03059e+07	26865584	1.79857e+07	2.01829e+07	1.52848e+07	2.03341e+07	1.88636e+07	4.4022e+07	2.36474e+07	14248682	1.89842e+07	1.53344e+07	1.8994e+07	1.43794e+07	1.34802e+07	1.47472e+07	1.49795e+07	1.2731e+07	1.44444e+07	1.44812e+07	1.60051e+07	1.49756e+07	1.06506e+07	9.88921e+06	1.46142e+07	1.31597e+07	1.74346e+07	1.45364e+07	1.82236e+07	1.19309e+07	1.17323e+07	8.6388e+06	1.07142e+07	1.44065e+07	1.45883e+07	1.27519e+07	2.02725e+07	1.51239e+07	9.94081e+06	1.22375e+07	1.37453e+07	1.39212e+07	1.23187e+07	23520779	1.28624e+07	1.99528e+07	1.67168e+07	1.49354e+07
Fig4h	SNR 3-6Hz
Short	1.22066	1.21743	1.21743	1.1957	1.19647	1.26924	1.22947	1.22194	1.25256	1.19889	1.18303	1.19466	1.18087
Long	1.30847	1.25672	1.25672	1.19594	1.28749	1.28213	1.28812	1.28808	1.31447	1.22466	1.22631	1.24583	1.23219
[truncated: 529 more columns]

## Sheet: Figure5
Fig5d
Onset FR	-0.376426	0.00832075	-0.185003	-0.195176	0.455695	0.708752	-0.131602	0.351594	0.455695	0.708752	-0.131602	0.351594	0.124823	-0.43763	0.123107	0.507783	0.575452	-0.319253	-0.592529	-0.0968922	-0.159094	-0.182818	0.723861	0.52063	0.236848	0.386579	-0.00398907	-0.0281566
Offset FR	0.5695	0.191711	0.513358	1.00429	0.332631	0.297266	0.854237	0.255265	0.332631	0.297266	0.854237	0.255265	0.518112	1.21632	0.263106	0.578394	0.144939	1.01737	1.12146	0.377793	-0.826344	0.295849	-1.11914	-0.0401571	0.551312	0.26988	0.000393983	-0.845052	0.227967	1.18883	0.609816	0.257944	-0.0421194	1.27403	0.613245	0.608571	0.758944	0.424595	-0.107337	-0.668699	0.251666	0.934686	1.61847	1.72292	0.959903	0.372995	0.352898	-0.266114	1.23112
Pval (mod)	0.00028077	4.27404e-13	0.17336	2.48713e-06	0.699282	0.021808	0.000451282	0.451661	0.699282	0.021808	0.000451282	0.451661	0.815352	0.841253	0.974836	0.0017795	1.54354e-06	0.00747122	8.91834e-24	0.292323	0.313598	0.0496507	0.112183	0.000721792	0.606657	0.337948	0.0850048	0.0566606	0.0744214	2.40841e-05	0.0134259	9.70948e-26	0.966176	1.88173e-25	0.0611769	0.654134	2.32075e-05	0.0126843	0.314934	0.00697055	0.00379788	6.7556e-10	0.535522	4.4554e-06	0.0165271	3.61934e-13	0.000506446	0.038904	8.56818e-28
Phase	2.55451	2.01716	2.48766	2.72333	3.39431	5.60325	3.8299	1.44483	3.39431	5.60325	3.8299	1.44483	2.53432	4.22626	4.67381	2.70373	3.64525	3.79182	3.45646	4.66042	6.06509	2.74912	3.9716	5.6637	5.07467	1.75126	4.85434	2.69084	2.92521	2.87158	3.86837	2.81048	4.94978	0.751376	5.23177	5.9588	5.43667	5.64563	1.79887	0.996951	3.13508	2.71419	1.00553	3.79144	5.02869	1.19755	4.84876	0.779332	1.08295
Fig5e
Onset FR	-0.0073175	-0.178849	0.30599	-0.397518	0.173907	-0.222715	0.205071	0.56367	-0.305134	-0.0926205	-0.00957576	-0.00812546	-0.0134301	0.488206	0.30599	-0.397518	0.173907	-0.222715	0.205071	0.56367	-0.305134	-0.0926205	-0.00957576	-0.00812546	-0.0134301	0.488206	0.0947493	-0.276765	-0.406391	0.481634	0.209841	-0.372958	0.108096	-0.065376	0.0907324	0.089844	0.0923914	-0.0167749	0.518048	-0.150984	-0.0460038	0.0663479	0.0150605	-0.0689363	0.372818	0.199505	-0.67716	-0.106943	-0.060567
Offset FR	0.0413858	0.285234	-0.515515	0.534563	-0.0717602	0.577683	0.0298561	-0.171882	0.179157	0.533227	0.301982	0.0920384	-0.490507	0.523909	-0.515515	0.534563	-0.0717602	0.577683	0.0298561	-0.171882	0.179157	0.533227	0.301982	0.0920384	-0.490507	0.523909	-0.694131	-0.745957	-0.185001	-0.115891	0.441327	1.11262	0.253004	-0.13129	0.328035	0.135784	-0.529771	0.837815	-0.477479	0.0507462	0.0438769	-0.181808	-0.200304	0.145124	0.219981	0.222291	0.955062	-0.301715	-0.139605
Pval (mod)	0.0426023	9.72113e-07	0.172445	0.113414	0.884518	0.822131	0.480378	0.908406	0.000173934	0.000505039	0.805383	0.00492013	0.000126127	0.313765	0.172445	0.113414	0.884518	0.822131	0.480378	0.908406	0.000173934	0.000505039	0.805383	0.00492013	0.000126127	0.313765	0.000154166	0.488064	0.00364061	0.190645	2.09027e-07	0.0035965	0.372717	0.000425453	0.00503029	0.0642648	0.413022	0.0355585	1.1405e-10	0.392133	0.342548	0.00150223	0.887956	0.267332	0.509398	0.104528	6.16842e-17	0.406759	0.279966
Phase	0.784229	4.00496	4.45711	3.95009	0.463929	3.36715	1.56578	6.14136	1.25762	5.5806	4.47457	5.55287	5.09828	2.35729	4.45711	3.95009	0.463929	3.36715	1.56578	6.14136	1.25762	5.5806	4.47457	5.55287	5.09828	2.35729	3.54581	5.0533	1.67906	0.48324	2.09666	5.75114	3.78538	5.45781	5.20233	4.89611	3.93628	4.26698	4.52001	6.11656	5.24932	2.54998	6.08117	4.91813	1.34842	0.395102	2.03584	5.85344	4.35559
Fig5f
Onset FR	-0.497902	-0.548476	-0.548476	-0.566397	0.258925	-0.0542074	-0.104037	0.10752	-0.0611226	-0.286181	0.0158813	-0.479295	0.339368	0.553366	-0.331703	-0.0586887	-0.221999	0.279018	-0.477196	0.0635492	0.261849	-0.125628	-0.3956	-0.0824304	-0.246534	0.709482	-0.496972	-0.3601
Offset FR	-0.502287	-0.728122	-0.728122	-0.595515	-0.440674	-0.685005	-0.252593	-0.2539	-0.449364	0.233875	-0.64016	-0.32419	-0.924714	-1.39382	0.42238	-0.336892	-1.24787	-1.30494	-0.253192	-0.70303	-0.40627	-0.825215	-0.85695	-0.172633	-0.826222	-0.188955	-0.996465	0.0979497
Pval (mod)	2.51686e-07	4.68046e-05	4.68046e-05	0.595089	0.0313105	0.624597	1.79296e-11	0.0095971	0.0215566	8.31756e-11	0.00694671	1.30074e-12	1.9382e-07	2.55537e-21	0.00101771	2.68904e-19	0.0209269	2.09226e-53	3.11658e-07	1.44763e-05	0.00282544	1.46778e-06	0.0661331	2.26249e-07	7.67089e-07	3.34861e-71	7.93334e-197	2.44735e-181
Phase	3.4846	4.86269	4.86269	5.39016	2.68421	1.66668	5.79712	5.43266	6.06404	5.06909	5.4015	4.55821	5.14366	5.27289	3.60041	1.78306	6.2276	2.52845	1.35986	5.12508	4.66755	5.18846	4.46418	1.25936	4.7394	1.30534	0.393513	2.87368
Fig5h	Onset
CTRL-Mod	0.0351538	0.867083	0.816799	0.879767	0.226636	0.133376	0.57999	0.81257	0.0788243	0.756445	0.0823677	0.882292	0.10339	0.57999	0.81257	0.0788243	0.756445	0.0823677	0.882292	0.10339	0.139392	0.755009	0.357116	1.01801	0.407707	0.836236	0.559346	0.688588	0.904679	0.958586	0.850805	1.27412	0.673113	0.458562	0.497792	0.748805	0.0807279	0.738971	0.417578	0.606736	0.827344	0.506319	0.631119	1.34843	0.387237	0.0574255	0.619277	0.934404	0.902818
Ctrl-NonMod	0.930524	0.314346	0.225385	0.957841	0.0419151	0.0689948	0.577825	0.356512	0.980068	0.236579	0.522697	0.314346	0.225385	0.957841	0.0419151	0.0689948	0.577825	0.356512	0.980068	0.236579	0.522697	0.268004	1.18519	0.784414	0.2582	0.355396	0.57613	0.132964	1.05566	0.951434	0.609437	0.127488	0.014604	0.266746	0.0748537	0.82273	0.674075	0.393301	0.61478	0.254773	0.840248	0.764134	0.0139339	0.0897834	0.236466	0.872986	0.649401	0.839233	0.266003
OBX	0.351935	0.00806242	0.715216	0.264765	0.445274	0.765046	0.227896	0.154674	0.29664	0.854591	0.28617	0.016282	0.68992	0.315927	0.656257	0.0473419	1.37876	0.0500558	0.490311	0.167339	0.449038	0.216033	0.880245	0.319791	0.610514	0.283438	1.2146	0.00720394	1.31012	0.166169	0.142006	0.441306	0.647377	0.967344	0.0105766
	Sustained
CTRL-Mod	0.192296	0.82129	0.727598	0.950786	0.996838	0.0628313	0.511671	0.386214	0.11883	0.625736	0.229666	0.124141	0.379271	0.511671	0.386214	0.11883	0.625736	0.229666	0.124141	0.379271	0.426259	0.26241	0.167107	0.258711	0.304482	0.374181	0.458134	0.458718	0.572442	0.389572	0.660999	0.638821	0.629606	0.757645	0.230596	0.782648	0.646209	0.0254803	0.709057	0.70042	0.044066	0.518317	0.10037	0.167708	0.39159	0.22234	0.502643	0.965983	0.735212
Ctrl-NonMod	0.797534	0.085268	0.772159	0.612958	0.285561	0.318018	0.40308	0.191812	0.0271527	0.0797826	0.295285	0.085268	0.772159	0.612958	0.285561	0.318018	0.40308	0.191812	0.0271527	0.0797826	0.295285	0.733254	0.807519	0.514032	0.39302	0.353269	0.0157075	0.0534935	0.531275	0.169875	0.656866	0.852321	0.617569	0.769305	0.714469	0.175256	0.716418	0.388552	0.273337	0.217293	0.211569	0.382055	0.669325	0.593912	0.812314	0.138398	0.507383	0.389442	0.460472
OBX	0.140953	0.22474	0.13637	0.0482879	0.109622	0.247515	0.179061	0.142624	0.50959	0.808347	0.0179256	0.624978	0.108109	0.318689	0.169084	0.295686	0.354217	0.213058	0.159385	0.237783	0.107275	0.682998	0.41288	0.280802	0.161044	0.810279	0.214342	0.437697	0.201556	0.845148	0.0607296	0.533689	0.166385	0.334156	0.593843
	Offset
CTRL-Mod	0.476714	0.876296	1.40303	1.20694	1.13423	0.396234	1.49131	1.43197	0.0256573	0.650799	1.06283	0.0839185	0.010334	1.49131	1.43197	0.0256573	0.650799	1.06283	0.0839185	0.010334	0.574506	0.254169	0.0313855	0.757991	0.0306754	0.0683406	0.283199	0.714173	0.708295	0.574353	0.466561	0.947997	0.808986	0.843933	0.661669	0.93296	1.1723	0.834844	0.207518	1.15139	0.540784	0.917453	0.248623	0.295187	0.350896	0.672517	0.749924	1.19407	0.963933
Ctrl-NonMod	1.11821	0.271015	0.966447	1.23434	0.126898	0.81459	0.243424	0.377491	0.527695	0.161962	0.839086	0.271015	0.966447	1.23434	0.126898	0.81459	0.243424	0.377491	0.527695	0.161962	0.839086	0.997086	1.36511	0.574481	1.19783	0.435594	0.384087	0.784843	1.17539	0.476202	0.990516	0.419083	1.07089	1.2435	0.674376	0.598349	0.123024	0.359002	0.197833	0.438258	0.259426	0.40669	0.975679	0.651805	0.506088	1.25487	0.295985	0.426277	0.932595
OBX	0.0984579	0.0804003	0.832242	1.10776	0.197296	0.514901	0.327962	0.34563	0.0454234	0.466082	0.377932	0.5348	0.725865	0.00718017	0.35031	0.646471	0.240167	0.350605	0.13102	0.516309	0.118351	0.649081	0.599881	0.00385694	0.105237	1.36774	0.214342	0.397921	0.201556	0.542806	0.07348	0.5739	0.843585	0.663698	0.176069
[truncated: 97 more columns]

## Sheet: FigureS1
S1-C	Cingulate
Onset	0.314346	0.225385	0.57999	0.957841	0.81257	0.0419151	0.0689948	0.577825	0.356512	0.980068	0.0788243	0.756445	0.0823677	0.236579	0.882292	0.10339	0.522697	0.268004	0.139392	1.18519	0.784414	0.2582	0.755009	0.355396	0.357116	1.01801	0.57613	0.407707	0.836236	0.559346	0.132964	1.05566	0.688588	0.904679	0.958586
Offset	0.467974	1.06866	1.60814	1.35193	1.7548	0.679717	0.964987	0.943636	0.675261	0.639117	0.482001	0.639499	0.665137	0.249747	0.147686	1.00824	1.04551	1.31114	1.04746	1.52553	0.744697	1.53207	0.147038	0.599779	0.341848	1.18216	0.62718	0.501158	0.516767	0.484374	0.784843	1.68353	0.215387	0.813313	0.383278
	PL
Onset	0.0351538	0.867083	0.816799	0.930524	0.879767	0.226636	0.133376	0.925203	0.60795	0.00377924	0.553139	0.331944	1.87594	0.0498619	0.902118	0.85504	0.477082	0.0791022	0.282972	0.117929	0.00418533	0.784423	0.519153	0.0569764	0.383759	0.0600117	1.29297	0.317784	0.0579667	0.6986	0.624443	0.618164	0.159299	0.612303	0.0165744	0.0966317	0.222526	0.352239	0.823152	0.407611	1.2655	0.351297	0.277123	0.232607	0.52465	1.18444	0.561476	1.06596	0.744645
Offset	0.195081	1.10662	1.32189	0.906329	1.38976	1.13423	0.347557	0.307549	1.73752	0.402078	1.31581	1.01906	0.142177	1.23573	2.06973	0.89722	0.608007	1.37714	1.22166	0.625197	0.854878	0.931058	0.891641	1.3141	0.128321	0.539751	0.958175	1.65239	1.00048	1.62509	0.422432	1.15895	1.43818	1.0603	0.936053	1.60308	1.02881	0.39204	1.18378	1.57174	0.580624	1.83755	0.769099	1.77035	1.38562	1.3384	0.00396235	0.108108	1.04559
[truncated: 8 more columns]

## Sheet: FigureS2
S2A	Size of OB
Sham - partial	0.119747	0.114734	0.11226	0.11192	0.0965333	0.10798	0.102744	0.125832	0.104324	0.104787	0.0870784	0.0943404	0.0905009	0.0983927	0.0981333	0.11066
OBX - partial	0.0534742	0.0778575	0.0254308	0.0801826	0.0488112	0.0458573	0.0681122	0.0309152	0.0608552	0.061643	0.0676054	0.0616275	0.0469891	0.0731042	0.0536355
Sham - total	0.110242	0.0975432	0.108058	0.11826	0.108934	0.0999497	0.102188	0.109357	0.115905	0.118224	0.111405
OBX - total	0.0335874	0.0267035	0.017742	0.00338696	0.00752222	0	0.0179981	0.0671008
S2B	Travelled distance
Sham-post fear	19.453	24.6942	22.7804	14.8165	19.7501	22.7373	27.9767	38.9196	29.6457	20.0419	11.7422	26.1374	25.5111	23.8331	26.251	22.9644
OBX - post fear	44.0739	36.1232	22.1281	18.2468	14.9804	26.1311	25.3986	19.537	15.0448	33.2373	32.6147	33.1798	26.7184	19.9877
Sham - 3 weeks	20.1477	21.9023	21.6516	20.8446	19.5182	24.0711	23.6729	24.52	24.8877	15.8342	13.7944	28.4128	21.021	24.0709	22.8675	15.0861
OBX - 3 weeks	30.0459	30.128	25.8908	33.8811	30.7194	24.9272	20.6645	25.1515	16.6198	21.401	24.3052	22.1745	21.7054	28.1755
S2C	Travelled distance
Sham-post fear	17.8691	17.3087	11.0725	20.1426	18.2864	15.0335	21.7616	30.8415	22.512	19.6813	12.1245
OBX - post fear	32.1079	18.8136	26.4664	44.1757	23.6955	44.0296	16.246	16.8987	16.7361	24.6983	27.1712
Sham - 3 weeks	21.7034	21.8805	15.2539	16.2152	19.1665	21.4067	19.1111	19.6664	21.49	24.5762	14.9083
OBX - 3 weeks	61.989	16.1162	43.3159	63.834	19.3674	65.271	37.7673	43.0893	59.8879	49.308	55.8957
S2D	REM sleep ratio
Ctrl	0.106506	0.11546	0.142294	0.134356	0.141246	0.138379	0.144661	0.133653	0.109303	0.0883376	0.129271	0.15066	0.107889	0.138429	0.0864434	0.135821	0.138316	0.126707	0.100531	0.0797291
OBX - partial	0.136937	0.106501
OBX - total	0.095473	0.0618815	0.103506
S2E	Event frquency
SWS - parital BBX	0.000281687	0
REM - partial BBX	0	0.000292081
Wake - partial BBX	0	0.000292081
SWS - total BBX	0.153054	0.0278103	0.13127
REM - total BBX	0.00272848	0.00303981	0.00419043
Wake - total BBX	0.0012994	0.00196499	0.00189579
S2H	3-6Hz SNR
Ctrl	1.28766	1.26045	1.22954	1.19678	1.27325	1.20511	1.25028	1.29489	1.324	1.20996	1.23526	1.27931	1.27875	1.22744	1.2784
OBX-partial	1.15903	1.17536
OBX-total	1.07395	1.12466	1.1249	1.11204
S2I	% freezing
Sham	CS-	6.07029	0.961538	2.55591	0	3.04976	15.7556	12.8617	2.25806	5.15298	1.93548	24.8796
	CS+	82.7751	28.5256	37.92	7.68	58.9744	73.1079	70.3704	49.8387	32.6892	41.8006	52.4194
	CS+	19.9362	17.6282	27.1565	5.12821	18.6495	23.2745	28.9855	13.6876	34.1385	23.871	58.5484
	CS+	2.55183	8.05153	17.5719	3.37079	34.8315	84.1091	16.6129	39.7746	7.71704	7.71704	26.6881
BBX	CS-	0	7.23473	0.966184	0	0	3.21543	2.40385	1.92926	16.6667	4.79233	11.52
	CS+	14.1252	0	38.5852	4.32692	0	82.1256	4.49438	5.77849	54.9679	0	55.84
	CS+	2.08668	5.29695	0	0	0	66.2921	1.27796	0.958466	1.92308	2.23642	32.6923
	CS+	0	1.92926	0	1.44928	0	56.6828	0	4.64744	2.56	28	15.7303
S2J	% freezing
Sham	CS-	4.96894	3.42052	4.03226	0	3.08789	0	13.8095	20.7063	0	1.60772	1.93237	0	1.93237	4.01929	1.45161	0
	CS+	1.31579	3.6859	0.160772	3.84615	13.9485	4.70085	9.22747	16.2903	0	0	4.50886	5.47504	0.481541	0	3.37079	0
BBX	CS-	0	1.39165	1.20482	1.20724	20.5742	3.80952	7.66773	3.21543	10.7544	0	1.28617	1.28824	2.73312	1.76282
	CS+	2.2508	3.34395	13.5266	0	1.7094	4.2735	5.939	0	12.6603	3.37621	3.21543	1.28617	0
S2K	% freezing
Sham	CS-	0	0	0	5.17241	1.14943	0.19084	1.92678	0	0	0	1.341
	CS+	4.83092	0	0	1.61031	0	2.4077	0	0	0	0	1.44695
BBX	CS-	0	5.4326	0	0	4.22265	0	0	0	0	0	1.53551
	CS+	0	11.9355	0	1.6129	0	1.12903	0	0.96463	0	0	0

## Sheet: FigureS3
Fis3B	Mouse1
Delta peak	923.486	1560.23	482.195	-262.484	-309.26
Amplitude	0.814698	0.824518	0.791625	0.798974	0.799925
	Mouse2
Delta peak	1276.32	716.282	1493.69	-781.995	-698.958
Amplitude	0.73026	0.738078	0.749229	0.557972	0.63056
	Mouse3
Delta peak	0.76051	0.760884	0.739149	0.746205	0.731616	0.710657	0.720829	0.723238	0.725448
Amplitude	1342.87	616.507	314.668	43.5491	-170.545	-413.479	-402.981	-356.905	-330.993

## Sheet: FigureS4
FigS4-E	Power (OB)
4Hz	5.67338	6.76907	7.39833	7.48618
7Hz	2.84812	2.89197	7.43032	6.09845
10Hz	2.00138	0.992868	4.91316	3.49824
13Hz	2.12117	0.612181	3.46352	2.78802
FigS4-F	Power (PFC)
4Hz	2.29829	4.2838	0.832578	0.538916
7Hz	0.7117	0.625028	0.69403	0.189006
10Hz	0.0965196	0.305596	0.0464408	-0.00111474
13Hz	0.596143	0.491652	0.255588	0.147654

## Sheet: FIgureS5
S5-F, H	Kappa of modulation for significant units
Kappa - OB	0.238511	0.165703	0.126337	0.227226	0.546184	1.13591	0.314347	0.216993	0.216926	0.109113	0.13357	0.886765	0.114491	0.297414	0.0171583	0.224397	0.372109	0.218135	0.127491	0.0685156	0.143452	0.438083	0.255413	0.430652	0.0907406	0.518546	0.122849	0.0872808	0.0234608	0.0955694	0.0257034	0.128709	0.00920426	0.312287	0.0593146	0.130057	0.106405	0.0876151	0.0732943	0.0165259
Kappa - Resp	0.279443	0.0951107	0.0849146	0.186246	0.44119	0.996464	0.285373	0.190084	0.124577	0.0671548	0.0528782	0.861138	0.100535	0.227492	0.0484132	0.160221	0.264054	0.15992	0.0965375	0.100283	0.175554	0.351478	0.290798	0.342936	0.0868674	0.355887	0.0672482	0.0303832	0.0516504	0.0382882	0.0839244	0.133844	0.0476216	0.438853	0.024335	0.102733	0.0520264	0.113199	0.0963665	0.0329302
S5-E,G,H	Information provided for figure 2

[truncated: 8 more sheets: FigureS6, FigureS7, FigureS8, FigureS10, FigureS11, FigureS12, FigureS13, FigureS14]
